# Supplementary material for: Human Development Index Is Associated with COVID-19 Case Fatality Rate in Brazil: An Ecological Study
Source: Int J Environ Res Public Health. 2022 Apr 27;19(9):5306. doi: 10.3390/ijerph19095306 (PMC9102208; doi:10.3390/ijerph19095306)
Supplement: Supplementary file 1 [file ijerph-19-05306-s001.zip]

Archive with 1 entries (1 files):
- ijerph-1676203-supplementary.pdf
